# Supplementary material for: Aquaporin Channels in the Heart—Physiology and Pathophysiology
Source: Int J Mol Sci. 2019 Apr 25;20(8):2039. doi: 10.3390/ijms20082039 (PMC6514906; doi:10.3390/ijms20082039)
Supplement: Supplementary file 1 [file ijms-20-02039-s001.zip]

Archive with 1 entries (1 files):
- ijms-484839-supplementary.xlsx
