# Supplementary material for: Aquaporin Channels in the Heart—Physiology and Pathophysiology
Source: Int J Mol Sci. 2019 Apr 25;20(8):2039. doi: 10.3390/ijms20082039 (PMC6514906; doi:10.3390/ijms20082039)
Supplement: Supplementary file 1 [file ijms-20-02039-s001.zip › ijms-484839-supplementary.xlsx]

## Sheet: legend
	legend:
	eacht aquaporin has a sheet with the phenotypes listed as downloaded from
	http://jul2018.archive.ensembl.org/Homo_sapiens/
	The first section lists diseases and phenotypes directly associated with a gene by the Online Mendelian Inheritance in Man (OMIM) compendium, Orphanet, DDG2P and other sources in human.
	The second section shows a table of diseases and phenotypes associated with a gene based on a sequence variant.
	The third section lists any orthologues of the gene that are associated with phenotypes in that species. Note that because of biological differences between species, some phenotypes will not be easy to translate to another species.
	potentially interesting phenotypes for the heart are highlighted in yellow, with notes and links to the actual data underlying the reported association
	grey tabs:	no cardiac phenotypes described
	green tabs:	functional data available in model systems, no overt cardiac phenotype
	blue tabs:	GWAS hits for hypertension/blood pressure at the genome wide suggestive level.

## Sheet: MIP (AQP0)
Phenotype(s), disease(s) and trait(s) associated with this gene ENSG00000135517
Phenotype, disease and trait	Source
CATARACT 15, MULTIPLE TYPES	MIM morbid
Cerulean cataract	Orphanet
Early-onset lamellar cataract	Orphanet
Early-onset nuclear cataract	Orphanet
Early-onset posterior polar cataract	Orphanet
Early-onset sutural cataract	Orphanet
Total early-onset cataract	Orphanet
Phenotype, disease and trait annotations associated with variants in this gene
Phenotype, disease and trait	Source(s)	Number of variants	Show/hide details
ALL variants with a phenotype annotation	-	54	Show
Annotated by HGMD but no phenotype description is publicly available	HGMD-PUBLIC	14	Show
Axial length	NHGRI-EBI GWAS catalog	1	Show
CATARACT 15, LAMELLAR WITH SUTURAL OPACITIES	OMIM	1	Show
CATARACT 15, MULTIPLE TYPES	ClinVar, OMIM	8	Show
Cataract	ClinVar	29	Show
Congenital cataract	ClinVar	3	Show
Phenotype, disease and trait annotations associated orthologues of this gene in other species
Phenotype, disease and trait	Source	Species	Gene
lens, rough	ZFIN	Zebrafish	ENSDARG00000013963
		(Danio rerio)	mipb
lens, opaque	ZFIN	Zebrafish	ENSDARG00000013963
		(Danio rerio)	mipb
lens development in camera-type eye, disrupted	ZFIN	Zebrafish	ENSDARG00000013963
		(Danio rerio)	mipb
lens development in camera-type eye, disrupted	ZFIN	Zebrafish	ENSDARG00000037285
		(Danio rerio)	mipa
lens, opaque	ZFIN	Zebrafish	ENSDARG00000037285
		(Danio rerio)	mipa
lens, morphology	ZFIN	Zebrafish	ENSDARG00000037285
		(Danio rerio)	mipa
lens, rough	ZFIN	Zebrafish	ENSDARG00000037285
		(Danio rerio)	mipa
total cataracts	MGI	Mouse	ENSMUSG00000025389
		(Mus musculus)	Mip
vacuolated lens	MGI	Mouse	ENSMUSG00000025389
		(Mus musculus)	Mip
abnormal lens epithelium morphology	MGI	Mouse	ENSMUSG00000025389
		(Mus musculus)	Mip
abnormal eye physiology	MGI	Mouse	ENSMUSG00000025389
		(Mus musculus)	Mip
abnormal lens morphology	MGI	Mouse	ENSMUSG00000025389
		(Mus musculus)	Mip
hydropic eye lens fibers	MGI	Mouse	ENSMUSG00000025389
		(Mus musculus)	Mip
cataract	MGI	Mouse	ENSMUSG00000025389
		(Mus musculus)	Mip
small lens	MGI	Mouse	ENSMUSG00000025389
		(Mus musculus)	Mip
abnormal lens development	MGI	Mouse	ENSMUSG00000025389
		(Mus musculus)	Mip
abnormal lens fiber morphology	MGI	Mouse	ENSMUSG00000025389
		(Mus musculus)	Mip
microphthalmia	MGI	Mouse	ENSMUSG00000025389
		(Mus musculus)	Mip
Cataract 15, Multiple Types	RGD	Rat	ENSRNOG00000003132
		(Rattus norvegicus)	Mip
cataract	RGD	Rat	ENSRNOG00000003132
		(Rattus norvegicus)	Mip

## Sheet: AQP1
Phenotype(s), disease(s) and trait(s) associated with this gene ENSG00000240583
Phenotype, disease and trait	Source
BLOOD GROUP, COLTON SYSTEM	MIM morbid
Phenotype, disease and trait annotations associated with variants in this gene
Phenotype, disease and trait	Source(s)	Number of variants	Show/hide details
LL variants with a phenotype annotation	-	15	Show
Annotated by HGMD but no phenotype description is publicly available	HGMD-PUBLIC	10	Show
COLTON BLOOD GROUP POLYMORPHISM	ClinVar, OMIM	1	Show
COLTON-NULL PHENOTYPE	ClinVar, OMIM	1	Show
Huntington's disease progression	NHGRI-EBI GWAS catalog	1	Show
Nephrolithiasis	NHGRI-EBI GWAS catalog	1	Show
Total body bone mineral density	NHGRI-EBI GWAS catalog	1	Show
Phenotypes of orthologues in other species
Phenotype, disease and trait	Source	Species	Gene	notes
proton export across plasma membrane, occurs_in, ionocyte, decreased process quality	ZFIN	Zebrafish	ENSDARG00000023713
		(Danio rerio)	aqp1a.1
proton export across plasma membrane, occurs_in, integument, decreased process quality	ZFIN	Zebrafish	ENSDARG00000023713
		(Danio rerio)	aqp1a.1
heart, decreased amount	ZFIN	Zebrafish	ENSDARG00000023713	decreased cardiac expression of AQP1 with AQP1 morpholino, eg no phenotype
		(Danio rerio)	aqp1a.1	based on: http://jeb.biologists.org/content/218/24/3931
water transport, decreased process quality	ZFIN	Zebrafish	ENSDARG00000023713
		(Danio rerio)	aqp1a.1
carbon dioxide transport, decreased process quality	ZFIN	Zebrafish	ENSDARG00000023713
		(Danio rerio)	aqp1a.1
anatomical structure, decreased amount	ZFIN	Zebrafish	ENSDARG00000023713
		(Danio rerio)	aqp1a.1
gill, decreased amount	ZFIN	Zebrafish	ENSDARG00000023713
		(Danio rerio)	aqp1a.1
respiratory gaseous exchange, process quality	ZFIN	Zebrafish	ENSDARG00000023713
		(Danio rerio)	aqp1a.1
ammonium transport, decreased process quality	ZFIN	Zebrafish	ENSDARG00000023713
		(Danio rerio)	aqp1a.1
pectoral artery, decreased amount	ZFIN	Zebrafish	ENSDARG00000023713
		(Danio rerio)	aqp1a.1
proton export across plasma membrane, occurs_in, vH ionocyte, decreased process quality	ZFIN	Zebrafish	ENSDARG00000023713
		(Danio rerio)	aqp1a.1
oxygen transport, decreased process quality	ZFIN	Zebrafish	ENSDARG00000023713
		(Danio rerio)	aqp1a.1
decreased bone mineral content	IMPC	Mouse	ENSMUSG00000004655
		(Mus musculus)	Aqp1
decreased bone mineral content	MGI	Mouse	ENSMUSG00000004655
		(Mus musculus)	Aqp1
dilated rete testis	MGI	Mouse	ENSMUSG00000004655
		(Mus musculus)	Aqp1
postnatal growth retardation	MGI	Mouse	ENSMUSG00000004655
		(Mus musculus)	Aqp1
increased circulating HDL cholesterol level	IMPC	Mouse	ENSMUSG00000004655
		(Mus musculus)	Aqp1
abnormal behavior	IMPC	Mouse	ENSMUSG00000004655
		(Mus musculus)	Aqp1
abnormal behavior	MGI	Mouse	ENSMUSG00000004655
		(Mus musculus)	Aqp1
increased circulating alkaline phosphatase level	MGI	Mouse	ENSMUSG00000004655
		(Mus musculus)	Aqp1
increased circulating alkaline phosphatase level	IMPC	Mouse	ENSMUSG00000004655
		(Mus musculus)	Aqp1
lethargy	MGI	Mouse	ENSMUSG00000004655
		(Mus musculus)	Aqp1
decreased body weight	MGI	Mouse	ENSMUSG00000004655
		(Mus musculus)	Aqp1
hypoactivity	IMPC	Mouse	ENSMUSG00000004655
		(Mus musculus)	Aqp1
hypoactivity	MGI	Mouse	ENSMUSG00000004655
		(Mus musculus)	Aqp1
decreased grip strength	IMPC	Mouse	ENSMUSG00000004655
		(Mus musculus)	Aqp1
decreased grip strength	MGI	Mouse	ENSMUSG00000004655
		(Mus musculus)	Aqp1
increased circulating cholesterol level	IMPC	Mouse	ENSMUSG00000004655
		(Mus musculus)	Aqp1
decreased vascular permeability	MGI	Mouse	ENSMUSG00000004655
		(Mus musculus)	Aqp1
increased circulating total protein level	IMPC	Mouse	ENSMUSG00000004655
		(Mus musculus)	Aqp1
increased circulating total protein level	MGI	Mouse	ENSMUSG00000004655
		(Mus musculus)	Aqp1
dehydration	MGI	Mouse	ENSMUSG00000004655
		(Mus musculus)	Aqp1
abnormal renal water transport	MGI	Mouse	ENSMUSG00000004655
		(Mus musculus)	Aqp1
decreased urine sodium level	MGI	Mouse	ENSMUSG00000004655
		(Mus musculus)	Aqp1
abnormal myocardial fiber physiology	MGI	Mouse	ENSMUSG00000004655	Based on: https://www.ncbi.nlm.nih.gov/pubmed/16582023
		(Mus musculus)	Aqp1	This paper of Butler et al shows expression of AQP1 in the heart, but no abnormal phenotype in AQP1 knock-outs, apart from deficient osmotic water transport
abnormal respiratory system physiology	MGI	Mouse	ENSMUSG00000004655
		(Mus musculus)	Aqp1
prenatal lethality, incomplete penetrance	MGI	Mouse	ENSMUSG00000004655
		(Mus musculus)	Aqp1
decreased urine osmolality	MGI	Mouse	ENSMUSG00000004655
		(Mus musculus)	Aqp1
impaired glucose tolerance	MGI	Mouse	ENSMUSG00000004655
		(Mus musculus)	Aqp1
impaired glucose tolerance	IMPC	Mouse	ENSMUSG00000004655
		(Mus musculus)	Aqp1
increased blood osmolality	MGI	Mouse	ENSMUSG00000004655
		(Mus musculus)	Aqp1
Hydrocephalus	RGD	Rat	ENSRNOG00000011648
		(Rattus norvegicus)	Aqp1
Diabetes Mellitus	RGD	Rat	ENSRNOG00000011648
		(Rattus norvegicus)	Aqp1
Polycystic Kidney, Autosomal Recessive	RGD	Rat	ENSRNOG00000011648
		(Rattus norvegicus)	Aqp1
Diabetes Mellitus, Experimental	RGD	Rat	ENSRNOG00000011648
		(Rattus norvegicus)	Aqp1
hypertension	RGD	Rat	ENSRNOG00000011648
		(Rattus norvegicus)	Aqp1
Salivary Gland Neoplasms	RGD	Rat	ENSRNOG00000011648
		(Rattus norvegicus)	Aqp1
AQUAPORIN 1 DEFICIENCY	RGD	Rat	ENSRNOG00000011648
		(Rattus norvegicus)	Aqp1
Pleomorphic Xanthoastrocytoma	RGD	Rat	ENSRNOG00000011648
		(Rattus norvegicus)	Aqp1
adenoid cystic carcinoma	RGD	Rat	ENSRNOG00000011648
		(Rattus norvegicus)	Aqp1
Choledochal Cyst	RGD	Rat	ENSRNOG00000011648
		(Rattus norvegicus)	Aqp1
Pain	RGD	Rat	ENSRNOG00000011648
		(Rattus norvegicus)	Aqp1
Myelinolysis, Central Pontine	RGD	Rat	ENSRNOG00000011648
		(Rattus norvegicus)	Aqp1
Brain Edema	RGD	Rat	ENSRNOG00000011648
		(Rattus norvegicus)	Aqp1
Spinal Cord Injuries	RGD	Rat	ENSRNOG00000011648
		(Rattus norvegicus)	Aqp1
Carcinoma	RGD	Rat	ENSRNOG00000011648
		(Rattus norvegicus)	Aqp1
Retinal Vein Occlusion	RGD	Rat	ENSRNOG00000011648
		(Rattus norvegicus)	Aqp1
Shock, Septic	RGD	Rat	ENSRNOG00000011648
		(Rattus norvegicus)	Aqp1
Hyperthyroidism	RGD	Rat	ENSRNOG00000011648
		(Rattus norvegicus)	Aqp1
Status Epilepticus	RGD	Rat	ENSRNOG00000011648
		(Rattus norvegicus)	Aqp1
Uveitis	RGD	Rat	ENSRNOG00000011648
		(Rattus norvegicus)	Aqp1
Edema, Cardiac	RGD	Rat	ENSRNOG00000011648
		(Rattus norvegicus)	Aqp1
Mammary Neoplasms, Animal	RGD	Rat	ENSRNOG00000011648
		(Rattus norvegicus)	Aqp1
Mammary Neoplasms, Experimental	RGD	Rat	ENSRNOG00000011648
		(Rattus norvegicus)	Aqp1

## Sheet: AQP2
Phenotype(s), disease(s) and trait(s) associated with this gene ENSG00000240583
Phenotype, disease and trait	Source
DIABETES INSIPIDUS, NEPHROGENIC, AUTOSOMAL	MIM morbid
Nephrogenic diabetes insipidus	Orphanet
Phenotype, disease and trait annotations associated with variants in this gene
Phenotype, disease and trait	Source(s)	Number of variants	Show/hide details
ALL variants with a phenotype annotation	-	132	Show
Allergic disease (asthma, hay fever or eczema)	NHGRI-EBI GWAS catalog	1	Show
Annotated by HGMD but no phenotype description is publicly available	HGMD-PUBLIC	58	Show
DIABETES INSIPIDUS, NEPHROGENIC, AUTOSOMAL DOMINANT	ClinVar, OMIM	1	Show
DIABETES INSIPIDUS, NEPHROGENIC, AUTOSOMAL RECESSIVE	ClinVar, OMIM	14	Show
Leukocyte Count	dbGaP	1	Show
Nephrogenic diabetes insipidus	ClinVar	56	Show
Nephrogenic diabetes insipidus, X-linked	ClinVar	1	Show
Nephrogenic diabetes insipidus, autosomal	ClinVar	2	Show
Obsessive-compulsive disorder	NHGRI-EBI GWAS catalog	1	Show
Phenotypes of orthologues in other species
Phenotype, disease and trait	Source	Species	Gene	Notes
increased blood osmolality	MGI	Mouse	ENSMUSG00000023013
		(Mus musculus)	Aqp2
kidney collecting duct atrophy	MGI	Mouse	ENSMUSG00000023013
		(Mus musculus)	Aqp2
kidney papillary atrophy	MGI	Mouse	ENSMUSG00000023013
		(Mus musculus)	Aqp2
hydroureter	MGI	Mouse	ENSMUSG00000023013
		(Mus musculus)	Aqp2
abnormal kidney medulla morphology	MGI	Mouse	ENSMUSG00000023013
		(Mus musculus)	Aqp2
decreased urine osmolality	MGI	Mouse	ENSMUSG00000023013
		(Mus musculus)	Aqp2
dilated renal tubules	MGI	Mouse	ENSMUSG00000023013
		(Mus musculus)	Aqp2
decreased body size	MGI	Mouse	ENSMUSG00000023013
		(Mus musculus)	Aqp2
dry skin	MGI	Mouse	ENSMUSG00000023013
		(Mus musculus)	Aqp2
reduced fertility	MGI	Mouse	ENSMUSG00000023013
		(Mus musculus)	Aqp2
polydipsia	MGI	Mouse	ENSMUSG00000023013
		(Mus musculus)	Aqp2
dilated kidney calyx	MGI	Mouse	ENSMUSG00000023013
		(Mus musculus)	Aqp2
ureterovesical junction obstruction	MGI	Mouse	ENSMUSG00000023013
		(Mus musculus)	Aqp2
increased hematocrit	MGI	Mouse	ENSMUSG00000023013
		(Mus musculus)	Aqp2
renal interstitial fibrosis	MGI	Mouse	ENSMUSG00000023013
		(Mus musculus)	Aqp2
decreased body weight	MGI	Mouse	ENSMUSG00000023013
		(Mus musculus)	Aqp2
abnormal kidney physiology	MGI	Mouse	ENSMUSG00000023013
		(Mus musculus)	Aqp2
dilated kidney collecting duct	MGI	Mouse	ENSMUSG00000023013
		(Mus musculus)	Aqp2
increased blood urea nitrogen level	MGI	Mouse	ENSMUSG00000023013
		(Mus musculus)	Aqp2
kidney medulla atrophy	MGI	Mouse	ENSMUSG00000023013
		(Mus musculus)	Aqp2
distended abdomen	MGI	Mouse	ENSMUSG00000023013
		(Mus musculus)	Aqp2
postnatal growth retardation	MGI	Mouse	ENSMUSG00000023013
		(Mus musculus)	Aqp2
polyuria	MGI	Mouse	ENSMUSG00000023013
		(Mus musculus)	Aqp2
abnormal urine osmolality	MGI	Mouse	ENSMUSG00000023013
		(Mus musculus)	Aqp2
colorless urine	MGI	Mouse	ENSMUSG00000023013
		(Mus musculus)	Aqp2
abnormal kidney pyramid morphology	MGI	Mouse	ENSMUSG00000023013
		(Mus musculus)	Aqp2
hydronephrosis	MGI	Mouse	ENSMUSG00000023013
		(Mus musculus)	Aqp2
premature death	MGI	Mouse	ENSMUSG00000023013
		(Mus musculus)	Aqp2
dehydration	MGI	Mouse	ENSMUSG00000023013
		(Mus musculus)	Aqp2
abnormal coat appearance	MGI	Mouse	ENSMUSG00000023013
		(Mus musculus)	Aqp2
abnormal kidney morphology	MGI	Mouse	ENSMUSG00000023013
		(Mus musculus)	Aqp2
lethargy	MGI	Mouse	ENSMUSG00000023013
		(Mus musculus)	Aqp2
postnatal lethality, complete penetrance	MGI	Mouse	ENSMUSG00000023013
		(Mus musculus)	Aqp2
kidney medulla cysts	MGI	Mouse	ENSMUSG00000023013
		(Mus musculus)	Aqp2
alopecia	MGI	Mouse	ENSMUSG00000023013
		(Mus musculus)	Aqp2
abnormal urine homeostasis	MGI	Mouse	ENSMUSG00000023013
		(Mus musculus)	Aqp2
infertility	MGI	Mouse	ENSMUSG00000023013
		(Mus musculus)	Aqp2
abnormal kidney pelvis morphology	MGI	Mouse	ENSMUSG00000023013
		(Mus musculus)	Aqp2
Diabetic Nephropathies	RGD	Rat	ENSRNOG00000054378
		(Rattus norvegicus)	Aqp2
Hydronephrosis	RGD	Rat	ENSRNOG00000054378
		(Rattus norvegicus)	Aqp2
Diabetic Ketoacidosis	RGD	Rat	ENSRNOG00000054378
		(Rattus norvegicus)	Aqp2
Diabetes Mellitus, Experimental	RGD	Rat	ENSRNOG00000054378
		(Rattus norvegicus)	Aqp2
cardiomyopathy	RGD	Rat	ENSRNOG00000054378	annotation based on sequence homology and this paper in guinea pigs: This paper shows that the increase of AQP2 mRNA in Kidneys in cardiomyopathatic hamsters is attenuated by treatment with Enalapril
		(Rattus norvegicus)	Aqp2	https://www.ncbi.nlm.nih.gov/pubmed/12145768
hypertension	RGD	Rat	ENSRNOG00000054378
		(Rattus norvegicus)	Aqp2
nephrogenic diabetes insipidus	RGD	Rat	ENSRNOG00000054378
		(Rattus norvegicus)	Aqp2

## Sheet: AQP3
Phenotype(s), disease(s) and trait(s) associated with this gene ENSG00000165272
Phenotype, disease and trait	Source
GIL BLOOD GROUP	MIM morbid
Phenotype, disease and trait annotations associated with variants in this gene				Notes
Phenotype, disease and trait	Source(s)	Number of variants	Show/hide details
ALL variants with a phenotype annotation	-	4	Show
Annotated by HGMD but no phenotype description is publicly available	HGMD-PUBLIC	1	Show
Hypertension	dbGaP	1	Show	p-value:	9.43e-05	rs7023320 NOT genome wide significant, same SNP for AQP7 and AQP3
Iron	dbGaP	1	Show
Lung adenocarcinoma	NHGRI-EBI GWAS catalog	1	Show
Phenotypes of orthologues in other species
Phenotype, disease and trait	Source	Species	Gene	Notes
abnormal renal water transport	MGI	Mouse	ENSMUSG00000028435
		(Mus musculus)	Aqp3
increased circulating total protein level	MGI	Mouse	ENSMUSG00000028435
		(Mus musculus)	Aqp3
increased circulating total protein level	IMPC	Mouse	ENSMUSG00000028435
		(Mus musculus)	Aqp3
increased circulating cholesterol level	IMPC	Mouse	ENSMUSG00000028435
		(Mus musculus)	Aqp3
polydipsia	MGI	Mouse	ENSMUSG00000028435
		(Mus musculus)	Aqp3
decreased circulating triglyceride level	MGI	Mouse	ENSMUSG00000028435
		(Mus musculus)	Aqp3
increased circulating serum albumin level	IMPC	Mouse	ENSMUSG00000028435
		(Mus musculus)	Aqp3
increased circulating serum albumin level	MGI	Mouse	ENSMUSG00000028435
		(Mus musculus)	Aqp3
abnormal gut-associated lymphoid tissue morphology	MGI	Mouse	ENSMUSG00000028435
		(Mus musculus)	Aqp3
increased blood osmolality	MGI	Mouse	ENSMUSG00000028435
		(Mus musculus)	Aqp3
decreased bone mineral density	IMPC	Mouse	ENSMUSG00000028435
		(Mus musculus)	Aqp3
decreased bone mineral density	MGI	Mouse	ENSMUSG00000028435
		(Mus musculus)	Aqp3
decreased urine osmolality	MGI	Mouse	ENSMUSG00000028435
		(Mus musculus)	Aqp3
increased susceptibility to induced colitis	MGI	Mouse	ENSMUSG00000028435
		(Mus musculus)	Aqp3
increased susceptibility to weight loss	MGI	Mouse	ENSMUSG00000028435
		(Mus musculus)	Aqp3
increased sensitivity to induced morbidity/mortality	MGI	Mouse	ENSMUSG00000028435
		(Mus musculus)	Aqp3
increased circulating HDL cholesterol level	IMPC	Mouse	ENSMUSG00000028435
		(Mus musculus)	Aqp3
decreased bone mineral content	MGI	Mouse	ENSMUSG00000028435
		(Mus musculus)	Aqp3
decreased bone mineral content	IMPC	Mouse	ENSMUSG00000028435
		(Mus musculus)	Aqp3
polyuria	MGI	Mouse	ENSMUSG00000028435
		(Mus musculus)	Aqp3
abnormal olfactory epithelium morphology	MGI	Mouse	ENSMUSG00000028435
		(Mus musculus)	Aqp3
increased circulating creatinine level	MGI	Mouse	ENSMUSG00000028435
		(Mus musculus)	Aqp3
increased circulating creatinine level	IMPC	Mouse	ENSMUSG00000028435
		(Mus musculus)	Aqp3
gastrointestinal hemorrhage	MGI	Mouse	ENSMUSG00000028435
		(Mus musculus)	Aqp3
increased blood urea nitrogen level	MGI	Mouse	ENSMUSG00000028435
		(Mus musculus)	Aqp3
increased blood urea nitrogen level	IMPC	Mouse	ENSMUSG00000028435
		(Mus musculus)	Aqp3
increased circulating alkaline phosphatase level	MGI	Mouse	ENSMUSG00000028435
		(Mus musculus)	Aqp3
increased circulating alkaline phosphatase level	IMPC	Mouse	ENSMUSG00000028435
		(Mus musculus)	Aqp3
Brain Ischemia	RGD	Rat	ENSRNOG00000009797
		(Rattus norvegicus)	Aqp3
Carcinoma, Squamous Cell	RGD	Rat	ENSRNOG00000009797
		(Rattus norvegicus)	Aqp3
urinary bladder cancer	RGD	Rat	ENSRNOG00000009797
		(Rattus norvegicus)	Aqp3
Esophageal Neoplasms	RGD	Rat	ENSRNOG00000009797
		(Rattus norvegicus)	Aqp3
Hypothyroidism	RGD	Rat	ENSRNOG00000009797
		(Rattus norvegicus)	Aqp3
Tongue Neoplasms	RGD	Rat	ENSRNOG00000009797
		(Rattus norvegicus)	Aqp3
Skin Neoplasms	RGD	Rat	ENSRNOG00000009797
		(Rattus norvegicus)	Aqp3
Ovarian Neoplasms	RGD	Rat	ENSRNOG00000009797
		(Rattus norvegicus)	Aqp3
Lymphatic Metastasis	RGD	Rat	ENSRNOG00000009797
		(Rattus norvegicus)	Aqp3

## Sheet: AQP4
Phenotype(s), disease(s) and trait(s) associated with ENSG00000171885
Phenotype, disease and trait	Source
No phenotype, disease or trait has been associated with this gene ENSG00000171885.
Phenotype, disease and trait annotations associated with variants in this gene
Phenotype, disease and trait	Source(s)	Number of variants	Show/hide details
ALL variants with a phenotype annotation	-	12	Show
Annotated by HGMD but no phenotype description is publicly available	HGMD-PUBLIC	7	Show
Body Mass Index	dbGaP	1	Show
Magnesium	dbGaP	1	Show
Neuroblastoma	dbGaP	2	Show
Socioeconomic Factors	dbGaP	1	Show
Phenotypes of orthologues in other species
Phenotype, disease and trait	Source	Species	Gene	Notes
decreased sensitivity to induced morbidity/mortality	MGI	Mouse	ENSMUSG00000024411
		(Mus musculus)	Aqp4
decreased urine osmolality	MGI	Mouse	ENSMUSG00000024411
		(Mus musculus)	Aqp4
abnormal auditory brainstem response waveform shape	MGI	Mouse	ENSMUSG00000024411
		(Mus musculus)	Aqp4
abnormal blood-brain barrier function	MGI	Mouse	ENSMUSG00000024411
		(Mus musculus)	Aqp4
increased or absent threshold for auditory brainstem response	MGI	Mouse	ENSMUSG00000024411
		(Mus musculus)	Aqp4
unilateral deafness	MGI	Mouse	ENSMUSG00000024411
		(Mus musculus)	Aqp4
increased dopamine level	MGI	Mouse	ENSMUSG00000024411
		(Mus musculus)	Aqp4
increased susceptibility to parasitic infection induced morbidity/mortality	MGI	Mouse	ENSMUSG00000024411
		(Mus musculus)	Aqp4
deafness	MGI	Mouse	ENSMUSG00000024411
		(Mus musculus)	Aqp4
impaired behavioral response to cocaine	MGI	Mouse	ENSMUSG00000024411
		(Mus musculus)	Aqp4
abnormal microglial cell physiology	MGI	Mouse	ENSMUSG00000024411
		(Mus musculus)	Aqp4
abnormal nervous system physiology	MGI	Mouse	ENSMUSG00000024411
		(Mus musculus)	Aqp4
abnormal glial cell physiology	MGI	Mouse	ENSMUSG00000024411
		(Mus musculus)	Aqp4
abnormal renal water transport	MGI	Mouse	ENSMUSG00000024411
		(Mus musculus)	Aqp4
cerebral edema	MGI	Mouse	ENSMUSG00000024411
		(Mus musculus)	Aqp4
decreased susceptibility to ischemic brain injury	MGI	Mouse	ENSMUSG00000024411
		(Mus musculus)	Aqp4
increased susceptibility to parasitic infection	MGI	Mouse	ENSMUSG00000024411
		(Mus musculus)	Aqp4
abnormal eye electrophysiology	MGI	Mouse	ENSMUSG00000024411
		(Mus musculus)	Aqp4
decreased physiological sensitivity to xenobiotic	MGI	Mouse	ENSMUSG00000024411
		(Mus musculus)	Aqp4
impaired hearing	MGI	Mouse	ENSMUSG00000024411
		(Mus musculus)	Aqp4
retinal ischemia	MGI	Mouse	ENSMUSG00000024411
		(Mus musculus)	Aqp4
abnormal astrocyte physiology	MGI	Mouse	ENSMUSG00000024411
		(Mus musculus)	Aqp4
abnormal fluid regulation	MGI	Mouse	ENSMUSG00000024411
		(Mus musculus)	Aqp4
Cerebral Amyloid Angiopathy	RGD	Rat	ENSRNOG00000016043
		(Rattus norvegicus)	Aqp4
Myelitis, Transverse	RGD	Rat	ENSRNOG00000016043
		(Rattus norvegicus)	Aqp4
Optic Neuritis	RGD	Rat	ENSRNOG00000016043
		(Rattus norvegicus)	Aqp4
Retinal Vein Occlusion	RGD	Rat	ENSRNOG00000016043
		(Rattus norvegicus)	Aqp4
Brain Edema	RGD	Rat	ENSRNOG00000016043
		(Rattus norvegicus)	Aqp4
Spinal Cord Injuries	RGD	Rat	ENSRNOG00000016043
		(Rattus norvegicus)	Aqp4
Alzheimer's Disease	RGD	Rat	ENSRNOG00000016043
		(Rattus norvegicus)	Aqp4
Myelinolysis, Central Pontine	RGD	Rat	ENSRNOG00000016043
		(Rattus norvegicus)	Aqp4
Retinal Diseases	RGD	Rat	ENSRNOG00000016043
		(Rattus norvegicus)	Aqp4
Diabetic Retinopathy	RGD	Rat	ENSRNOG00000016043
		(Rattus norvegicus)	Aqp4
transient cerebral ischemia	RGD	Rat	ENSRNOG00000016043
		(Rattus norvegicus)	Aqp4
Blindness	RGD	Rat	ENSRNOG00000016043
		(Rattus norvegicus)	Aqp4
Uveitis	RGD	Rat	ENSRNOG00000016043
		(Rattus norvegicus)	Aqp4
Walker-Warburg Syndrome	RGD	Rat	ENSRNOG00000016043
		(Rattus norvegicus)	Aqp4
Experimental Encephalomyelitis, Autoimmune	RGD	Rat	ENSRNOG00000016043
		(Rattus norvegicus)	Aqp4
Deafness	RGD	Rat	ENSRNOG00000016043
		(Rattus norvegicus)	Aqp4
amyotrophic lateral sclerosis	RGD	Rat	ENSRNOG00000016043
		(Rattus norvegicus)	Aqp4
Opticospinal Multiple Sclerosis	RGD	Rat	ENSRNOG00000016043
		(Rattus norvegicus)	Aqp4
Intellectual Disability	RGD	Rat	ENSRNOG00000016043
		(Rattus norvegicus)	Aqp4
Parkinsonian Disorders	RGD	Rat	ENSRNOG00000016043
		(Rattus norvegicus)	Aqp4
Diffuse Cerebral Sclerosis of Schilder	RGD	Rat	ENSRNOG00000016043
		(Rattus norvegicus)	Aqp4
herpes simplex encephalitis	RGD	Rat	ENSRNOG00000016043
		(Rattus norvegicus)	Aqp4
Meningitis, Pneumococcal	RGD	Rat	ENSRNOG00000016043
		(Rattus norvegicus)	Aqp4
Reperfusion Injury	RGD	Rat	ENSRNOG00000016043	this paper concerns cerebral reperfusion injury not cardiac reperfusion injury
		(Rattus norvegicus)	Aqp4
primary biliary cirrhosis	RGD	Rat	ENSRNOG00000016043
		(Rattus norvegicus)	Aqp4
Brain Injuries	RGD	Rat	ENSRNOG00000016043
		(Rattus norvegicus)	Aqp4
Brain Ischemia	RGD	Rat	ENSRNOG00000016043
		(Rattus norvegicus)	Aqp4
Epilepsy, Temporal Lobe	RGD	Rat	ENSRNOG00000016043
		(Rattus norvegicus)	Aqp4
Optic Nerve Injuries	RGD	Rat	ENSRNOG00000016043
		(Rattus norvegicus)	Aqp4
Autistic Disorder	RGD	Rat	ENSRNOG00000016043
		(Rattus norvegicus)	Aqp4
Hypoalgesia	RGD	Rat	ENSRNOG00000016043
		(Rattus norvegicus)	Aqp4
Hyperalgesia	RGD	Rat	ENSRNOG00000016043
		(Rattus norvegicus)	Aqp4
Thymoma	RGD	Rat	ENSRNOG00000016043
		(Rattus norvegicus)	Aqp4
Disease Models, Animal	RGD	Rat	ENSRNOG00000016043
		(Rattus norvegicus)	Aqp4
Neuromyelitis Optica	RGD	Rat	ENSRNOG00000016043
		(Rattus norvegicus)	Aqp4
Status Epilepticus	RGD	Rat	ENSRNOG00000016043
		(Rattus norvegicus)	Aqp4
Presbycusis	RGD	Rat	ENSRNOG00000016043
		(Rattus norvegicus)	Aqp4
Meniere Disease	RGD	Rat	ENSRNOG00000016043
		(Rattus norvegicus)	Aqp4
Infarction, Middle Cerebral Artery	RGD	Rat	ENSRNOG00000016043
		(Rattus norvegicus)	Aqp4
Ocular Hypertension	RGD	Rat	ENSRNOG00000016043
		(Rattus norvegicus)	Aqp4
Diabetes Mellitus, Experimental	RGD	Rat	ENSRNOG00000016043
		(Rattus norvegicus)	Aqp4
Hydrocephalus	RGD	Rat	ENSRNOG00000016043
		(Rattus norvegicus)	Aqp4
Diabetes Mellitus	RGD	Rat	ENSRNOG00000016043
		(Rattus norvegicus)	Aqp4
Cerebral Hemorrhage	RGD	Rat	ENSRNOG00000016043
		(Rattus norvegicus)	Aqp4
lung adenocarcinoma	RGD	Rat	ENSRNOG00000016043
		(Rattus norvegicus)	Aqp4
Malaria, Cerebral	RGD	Rat	ENSRNOG00000016043
		(Rattus norvegicus)	Aqp4
hypertension	RGD	Rat	ENSRNOG00000016043	AQP4 and AQP6 expression are increased in spontaneous hypertensive rats (SHR) in the blood brain barrier after developing hypertension.
		(Rattus norvegicus)	Aqp4	https://rgd.mcw.edu/rgdweb/report/reference/main.html?id=5148031

## Sheet: AQP5
Phenotype(s), disease(s) and trait(s) associated with ENSG00000161798
Phenotype, disease and trait	Source
Non-epidermolytic palmoplantar keratoderma	Orphanet
Phenotype, disease and trait annotations associated with variants in this gene
Phenotype, disease and trait	Source(s)	Number of variants	Show/hide details
ALL variants with a phenotype annotation	-	13	Show
Annotated by HGMD but no phenotype description is publicly available	HGMD-PUBLIC	8	Show
Diffuse palmoplantar keratoderma, Bothnian type	ClinVar	5	Show
PALMOPLANTAR KERATODERMA, BOTHNIAN TYPE	OMIM	5	Show
Phenotypes of orthologues in other species
Phenotype, disease and trait	Source	Species	Gene	Notes
abnormal fluid regulation	MGI	Mouse	ENSMUSG00000044217
		(Mus musculus)	Aqp5
increased airway responsiveness	MGI	Mouse	ENSMUSG00000044217
		(Mus musculus)	Aqp5
postnatal growth retardation	MGI	Mouse	ENSMUSG00000044217
		(Mus musculus)	Aqp5
decreased salivation	MGI	Mouse	ENSMUSG00000044217
		(Mus musculus)	Aqp5
decreased lung compliance	MGI	Mouse	ENSMUSG00000044217
		(Mus musculus)	Aqp5
increased airway resistance	MGI	Mouse	ENSMUSG00000044217
		(Mus musculus)	Aqp5
increased bronchoconstrictive response	MGI	Mouse	ENSMUSG00000044217
		(Mus musculus)	Aqp5
prenatal lethality, incomplete penetrance	MGI	Mouse	ENSMUSG00000044217
		(Mus musculus)	Aqp5
abnormal salivary gland physiology	MGI	Mouse	ENSMUSG00000044217
		(Mus musculus)	Aqp5
decreased body weight	MGI	Mouse	ENSMUSG00000044217
		(Mus musculus)	Aqp5
Hypohidrosis	RGD	Rat	ENSRNOG00000051970
		(Rattus norvegicus)	Aqp5
Hernia, Diaphragmatic	RGD	Rat	ENSRNOG00000051970
		(Rattus norvegicus)	Aqp5
Diffuse Palmoplantar Keratoderma, Bothnian Type	RGD	Rat	ENSRNOG00000051970
		(Rattus norvegicus)	Aqp5
Brain Ischemia	RGD	Rat	ENSRNOG00000051970
		(Rattus norvegicus)	Aqp5
Acute Lung Injury	RGD	Rat	ENSRNOG00000051970
		(Rattus norvegicus)	Aqp5

## Sheet: AQP6
Phenotype(s), disease(s) and trait(s) associated withENSG00000086159
Phenotype, disease and trait	Source
No phenotype, disease or trait has been associated with this gene ENSG00000086159
Phenotype, disease and trait annotations associated with variants in this gene
Phenotype, disease and trait	Source(s)	Number of variants	Show/hide details
No phenotype, disease or trait has been associated with variants in this gene
Phenotypes of orthologues in other species
Phenotype, disease and trait	Source	Species	Gene	Notes
increased total retina thickness	IMPC	Mouse	ENSMUSG00000043144
		(Mus musculus)	Aqp6
increased total retina thickness	MGI	Mouse	ENSMUSG00000043144
		(Mus musculus)	Aqp6
abnormal kidney morphology	IMPC	Mouse	ENSMUSG00000043144
		(Mus musculus)	Aqp6
abnormal kidney morphology	MGI	Mouse	ENSMUSG00000043144
		(Mus musculus)	Aqp6

## Sheet: AQP7
Phenotype(s), disease(s) and trait(s) associated with ENSG00000165269
Phenotype, disease and trait	Source
GLYCEROL QUANTITATIVE TRAIT LOCUS	MIM morbid
Phenotype, disease and trait annotations associated with variants in this gene
Phenotype, disease and trait	Source(s)	Number of variants	Show/hide details
ALL variants with a phenotype annotation	-	6	Show
Annotated by HGMD but no phenotype description is publicly available	HGMD-PUBLIC	2	Show
GLYCEROL QUANTITATIVE TRAIT LOCUS	OMIM	1	Show
Glycerol release during exercise, defective	ClinVar	1	Show
Hypertension	dbGaP	1	Show	p-value:	9.43e-05	rs7023320 NOT genome wide significant, same SNP for AQP7 and AQP3
Iron	dbGaP	1	Show
Lung adenocarcinoma	NHGRI-EBI GWAS catalog	1	Show
Phenotypes of orthologues in other species
Phenotype, disease and trait	Source	Species	Gene	Notes
abnormal white adipose tissue physiology	MGI	Mouse	ENSMUSG00000028427
		(Mus musculus)	Aqp7
small pancreatic islets	MGI	Mouse	ENSMUSG00000028427
		(Mus musculus)	Aqp7
decreased pancreatic alpha cell number	MGI	Mouse	ENSMUSG00000028427
		(Mus musculus)	Aqp7
abnormal urine homeostasis	MGI	Mouse	ENSMUSG00000028427
		(Mus musculus)	Aqp7
increased urine glucose level	MGI	Mouse	ENSMUSG00000028427
		(Mus musculus)	Aqp7
increased circulating insulin level	MGI	Mouse	ENSMUSG00000028427
		(Mus musculus)	Aqp7
decreased PP cell number	MGI	Mouse	ENSMUSG00000028427
		(Mus musculus)	Aqp7
abnormal pancreatic islet morphology	MGI	Mouse	ENSMUSG00000028427
		(Mus musculus)	Aqp7
decreased circulating glycerol level	MGI	Mouse	ENSMUSG00000028427
		(Mus musculus)	Aqp7
hypoglycemia	MGI	Mouse	ENSMUSG00000028427
		(Mus musculus)	Aqp7
abnormal kidney physiology	MGI	Mouse	ENSMUSG00000028427
		(Mus musculus)	Aqp7
decreased glycerol level	MGI	Mouse	ENSMUSG00000028427
		(Mus musculus)	Aqp7
increased fat cell size	MGI	Mouse	ENSMUSG00000028427
		(Mus musculus)	Aqp7
decreased body length	MGI	Mouse	ENSMUSG00000028427
		(Mus musculus)	Aqp7
abnormal sperm physiology	MGI	Mouse	ENSMUSG00000028427
		(Mus musculus)	Aqp7
enhanced cellular glucose import	MGI	Mouse	ENSMUSG00000028427
		(Mus musculus)	Aqp7
increased insulin secretion	MGI	Mouse	ENSMUSG00000028427
		(Mus musculus)	Aqp7
increased gonadal fat pad weight	MGI	Mouse	ENSMUSG00000028427
		(Mus musculus)	Aqp7
decreased pancreatic beta cell number	MGI	Mouse	ENSMUSG00000028427
		(Mus musculus)	Aqp7
increased glycerol level	MGI	Mouse	ENSMUSG00000028427
		(Mus musculus)	Aqp7
colitis	RGD	Rat	ENSRNOG00000009686
		(Rattus norvegicus)	Aqp7
Crohn Disease	RGD	Rat	ENSRNOG00000009686
		(Rattus norvegicus)	Aqp7
Liver Cirrhosis, Experimental	RGD	Rat	ENSRNOG00000009686
		(Rattus norvegicus)	Aqp7
Obesity, Morbid	RGD	Rat	ENSRNOG00000009686
		(Rattus norvegicus)	Aqp7
Colitis, Ulcerative	RGD	Rat	ENSRNOG00000009686
		(Rattus norvegicus)	Aqp7
obesity	RGD	Rat	ENSRNOG00000009686
		(Rattus norvegicus)	Aqp7
.

## Sheet: AQP8
Phenotype(s), disease(s) and trait(s) associated with ENSG00000103375.
Phenotype, disease and trait	Source
No phenotype, disease or trait has been associated with this gene ENSG00000103375.
Phenotype, disease and trait annotations associated with variants in this gene
Phenotype, disease and trait	Source(s)	Number of variants	Show/hide details
ALL variants with a phenotype annotation	-	1	Show
Clozapine-induced agranulocytosis/granulocytopenia in treatment-resistant schizophrenia	NHGRI-EBI GWAS catalog	1	Show
Phenotypes of orthologues in other species
Phenotype, disease and trait	Source	Species	Gene	Notes
enlarged testis	MGI	Mouse	ENSMUSG00000030762
		(Mus musculus)	Aqp8
increased circulating cholesterol level	MGI	Mouse	ENSMUSG00000030762
		(Mus musculus)	Aqp8
abnormal fluid regulation	MGI	Mouse	ENSMUSG00000030762
		(Mus musculus)	Aqp8
increased testis weight	MGI	Mouse	ENSMUSG00000030762
		(Mus musculus)	Aqp8
increased circulating triglyceride level	MGI	Mouse	ENSMUSG00000030762
		(Mus musculus)	Aqp8
abnormal spermatogenesis	MGI	Mouse	ENSMUSG00000030762
		(Mus musculus)	Aqp8
Brain Ischemia	RGD	Rat	ENSRNOG00000014652
		(Rattus norvegicus)	Aqp8

[truncated: 5 more sheets: AQP9, AQP10, AQP11, AQP12A, AQP12B]
